# Supplementary material for: Biochemical and Transcriptional Responses in Cold-Acclimated and Non-Acclimated Contrasting Camelina Biotypes under Freezing Stress
Source: Plants (Basel). 2022 Nov 21;11(22):3178. doi: 10.3390/plants11223178 (PMC9693809; doi:10.3390/plants11223178)
Supplement: Supplementary file 1 [file plants-11-03178-s001.zip]

Archive with 1 entries (1 files):
- plants-1995236-supplementary.pdf
